# Supplementary material for: Germline variants observed in pediatric cancer patients related to hereditary breast and ovarian cancer in adults
Source: Int J Cancer. 2025 Aug 26;157(12):2447–54. doi: 10.1002/ijc.70097 (PMC12541558; doi:10.1002/ijc.70097)
Supplement: Supplementary file 2 — Data S2. Supporting information. [file IJC-157-2447-s001.xlsx]

## Sheet: Suppl.Tab2_quality_metrics_n27
Supplementary Table 2. Sequencing coverage and quality statistics for each LP/PVs carrier sample included in this study (n=27).
Patient identifiera	LPP caseb	Total number of sequenced reads	Total number of uniquely mapped non-duplicate reads	Total number of covered bases	Median coverage (and range) per base	Percentage of targeted bases with coverage ≥10
HBOC_020	LPP_01	174242000	117885517	16971092067	143 (0-1804)	0.99
HBOC_023	LPP_05	134808923	85790656	13366964589	135 (0 -3180)	0.994
HBOC_025	LPP_02	226256657	149041752	22021797835	186 (0-2511)	0.994
HBOC_039	LPP_06	157090426	94146866	15695367185	156 (0-3171)	0.994
HBOC_040	LPP_11	107316872	76093988	10751489718	118(0-1044)	0.994
HBOC_050	LPP_14	153059134	95110703	15351934241	154(0-2338)	0.995
HBOC_061	LPP_16	130539580	44599294	12625020259	128(0-1639)	0.992
HBOC_115	LPP_24	163883707	123792750	15969957772	132 (0-1751)	0.995
HBOC_129	LPP_07	83671601	60161239	10248312737	97 (0-1588)	0.991
HBOC_156	LPP_18	155369251	116130368	15087675848	120 (0-1869)	0.99
HBOC_159	LPP_12	134366730	44892166	13089647171	140 (0-1621)	0.995
HBOC_183	LPP_22	86930558	65345954	8488817087	93 (0-827)	0.991
HBOC_185	LPP_19	115608818	79109509	11336464318	117 (0-1095)	0.992
HBOC_193	LPP_17	63056231	46436266	9250285514	85 (0-1102)	0.978
HBOC_211	LPP_08	101013231	69972658	9660090773	98 (0-1069)	0.988
HBOC_241	LPP_26	47680820	30859566	6997763484	101 (0-2363)	0.971
HBOC_246	LPP_20	83535398	38705501	12219921887	174 (0-4195)	0.98
HBOC_247	LPP_21	60327042	31088676	8822581828	124 (0-2856)	0.97
HBOC_260	LPP_15	33788582	22100411	4948887346	74 (0-6564)	0.952
HBOC_274	LPP_27	63519489	36732287	9288567010	134 (0-15397)	0.977
HBOC_284	LPP_03	123777283	31927736	11262478151	175 (0-3282)	0.998
HBOC_287	LPP_23	71651191	49914097	10485239587	101 (0-1340)	0.985
HBOC_320	LPP_04	82549012	44234738	12127812574	179 (0-17123)	0.984
HBOC_335	LPP_09	105253164	62336380	14919590653	282 (0-16620)	0.996
HBOC_354	LPP_10	57692674	16318462	5008779822	78 (0-1557)	0.992
HBOC_358	LPP_25	73790959	23191528	6099562087	97 (0-1797)	0.987
HBOC_362	LPP_13	62624948	10836158	6590645277	103 (0-1672)	0.995
Abbreviations: Heritable breast and ovarian cancer (HBOC); patient identifier for carrier of a (likely) pathogenic variant (LPP case).
a A unique patient identifier was created, for each individual included in this project (HBOC_001-372).
b A second identifier was created for each carrier of a (likely) pathogenic variant in one of the analyzed HBOC-related genes (LPP_01-27).

## Sheet: Suppl.Tab5_187VUS_n372
Suppl.Table 5. Information on 187 determined variants of uncertain significance (VUS) in 372 analyzed pediatric cancer patients.
Variant identifiera	Genomic change (hg38)b	Finding and molecular consequence	Genec	Refine-mentd	Consequence	Coverage	VAF	Variant(s) de novo	iAFe	Highest MAFf	Splice AIg	Bayes Delg	CADDg	REVELg	Applicable priorh	ACMG criteria according to refinement/ specificationi,j	Final classificationi,j	VUS with potential clinical significance (hot VUS)	Patient identifierk	LPP casek	number of SNV / individual	number of LPP findings / individual	Remarks
HBOC_160_2:g.214781281G>A	2-214781281-G-A	BARD1(ENST00000260947.9):c.593C>T p.(Ala198Val)	BARD1	3	missense	77	0.532	no	1	0.0002 (EAS)	0	-0.46	14.2	0.039	-	BP4	Uncertain Significance	no	HBOC_160	-	2	0	-
HBOC_200_2:g.214781215A>G	2-214781215-A-G	BARD1(ENST00000260947.9):c.659T>C p.(Leu220Ser)	BARD1	3	missense	199	0.497	no	1	0.00022 (NFE)	0	-0.37	16.55	0.142	-	BP4	Uncertain Significance	no	HBOC_200	-	2	0	-
HBOC_331_2:g.214809537C>A	2-214809537-C-A	BARD1(ENST00000260947.9):c.33G>T p.(Gln11His)	BARD1	3	missense	41	0.439	no	3	0.00258 (AMR)	0	-0.37	15.42	0.156	-	-	Uncertain Significance	no	HBOC_331	-	2	0	-
HBOC_290_2:g.214809557G>A	2-214809557-G-A	BARD1(ENST00000260947.9):c.13C>T p.(Arg5Trp)	BARD1	3	missense	153	0.431	no	1	absent	0	-0.17	18.37	0.266	-	PM2	Uncertain Significance	no	HBOC_290	-	3	0	-
HBOC_213_2:g.214809537C>A	2-214809537-C-A	BARD1(ENST00000260947.9):c.33G>T p.(Gln11His)	BARD1	3	missense	100	0.58	no	3	0.00258 (AMR)	0	-0.37	15.42	0.156	-	-	Uncertain Significance	no	HBOC_213	-	1	0	-
HBOC_318_2:g.214745814A>G	2-214745814-A-G	BARD1(ENST00000260947.9):c.1718T>C p.(Ile573Thr)	BARD1	3	missense	188	0.495	no	1	0.00003 (NFE)	0.01	-0.08	25.4	0.685	-	PM2	Uncertain Significance	no	HBOC_318	-	2	0	-
HBOC_305_2:g.214809530ATCCTCGGCTGCCGGT>A	2-214809529-ATCCTCGGCTGCCGGT-A	BARD1(ENST00000260947.9):c.26_40del p.(Asn9_Arg13del)	BARD1	3	inframe_deletion	53	0.302	unknown	1	absent	0	-	18.3	-	-	PM2, PM4	Uncertain Significance	no	HBOC_305	-	4	0	-
HBOC_275_2:g.214809537C>A	2-214809537-C-A	BARD1(ENST00000260947.9):c.33G>T p.(Gln11His)	BARD1	3	missense	35	0.429	no	3	0.00258 (AMR)	0	-0.37	15.42	0.156	-	-	Uncertain Significance	no	HBOC_275	-	1	0	-
HBOC_293_2:g.214781312G>T	2-214781312-G-T	BARD1(ENST00000260947.9):c.562C>A p.(Pro188Thr)	BARD1	3	missense	127	0.409	no	1	absent	0	-0.48	16.59	0.049	-	PM2, BP4	Uncertain Significance	no	HBOC_293	-	3	0	-
HBOC_290_2:g.47410162T>G	2-47410162-T-G	MSH2(ENST00000233146.6):c.435T>G p.(Ile145Met)	MSH2	8,§	missense	128	0.438	no	2	0.00053 (AMR)	-	-	19.36	0.056	-	(insufficient evidence; class 3)	Uncertain Significance	no	HBOC_290	-	3	0	curated classification
HBOC_354_2:g.47416434G>A	2-47416434-G-A	MSH2(ENST00000233146.6):c.1076+5G>A p.?	MSH2	8,§	splice_region, intron	21	0.381	no	1	absent	0	-	4.771	-	-	PM2	Uncertain Significance	no	HBOC_354	LPP_10	2	1	-
HBOC_077_2:g.47475052A>G	2-47475052-A-G	MSH2(ENST00000233146.6):c.1787A>G p.(Asn596Ser)	MSH2	8,§	missense	140	0.429	no	1	0.00029 (AFR)	-	-	19.11	0.385	0.1	BP4_Supporting; (insufficient evidence; class 3)	Uncertain Significance	no	HBOC_077	-	3	0	curated classification
HBOC_368_2:g.47476539G>C	2-47476539-G-C	MSH2(ENST00000233146.6):c.2178G>C p.(Met726Ile)	MSH2	8,§	missense	78	0.513	no	1	0.00003 (NFE)	0	0.44	28.2	0.75	0.89	PP3_Moderate	Uncertain Significance	no	HBOC_368	-	1	0	-
HBOC_196_2:g.47480740A>C	2-47480740-A-C	MSH2(ENST00000233146.6):c.2503A>C p.(Asn835His)	MSH2	8,§	missense	162	0.444	no	1	0.00026 (NFE)	-	-	20.3	0.276	0.1	BP4_Supporting; (insufficient evidence; class 3)	Uncertain Significance	no	HBOC_196	-	2	0	curated classification
HBOC_257_2:g.47410162T>G	2-47410162-T-G	MSH2(ENST00000233146.6):c.435T>G p.(Ile145Met)	MSH2	8,§	missense	62	0.371	no	2	0.00053 (AMR)	-	-	19.36	0.056	-	(insufficient evidence; class 3)	Uncertain Significance	no	HBOC_257	-	2	0	curated classification
HBOC_058_2:g.47482945C>T	2-47482945-C-T	MSH2(ENST00000233146.6):c.2801C>T p.(Thr934Met)	MSH2	8,§	missense	34	0.676	no	1	absent	0	-0.11	12.35	0.35	0.1	PM2, BP4_Supporting	Uncertain Significance	no	HBOC_058	-	2	0	-
HBOC_289_2:g.47482862A>G	2-47482862-A-G	MSH2(ENST00000233146.6):c.2718A>G p.(Ile906Met)	MSH2	8,§	missense	140	0.464	no	1	0.00002 (NFE)	0	-0.29	7.378	0.33	0.1	PM2, BP4_Supporting	Uncertain Significance	no	HBOC_289	-	4	0	-
HBOC_009_2:g.47408463C>G	2-47408463-C-G	MSH2(ENST00000233146.6):c.274C>G p.(Leu92Val)	MSH2	8,§	missense	67	0.985	no	2	0.00003 (NFE)	-	-	24.3	0.748	-	(insufficient evidence; class 3)	Uncertain Significance	no	HBOC_009	-	3	0	-
HBOC_329_2:g.47429831G>A	2-47429831-G-A	MSH2(ENST00000233146.6):c.1166G>A p.(Arg389Gln)	MSH2	8,§	missense	106	0.472	no	1	0.00002 (AFR)	0	0.42	23.2	0.29	0.67	-	Uncertain Significance	no	HBOC_329	-	3	0	-
HBOC_329_2:g.47463097A>C	2-47463097-A-C	MSH2(ENST00000233146.6):c.1453A>C p.(Met485Leu)	MSH2	8,§	missense	120	0.425	no	1	absent	0	0.07	22.5	0.372	0.1	PM2, BP4_Supporting	Uncertain Significance	no	HBOC_329	-	3	0	-
HBOC_291_2:g.47416345A>G	2-47416345-A-G	MSH2(ENST00000233146.6):c.992A>G p.(Asn331Ser)	MSH2	8,§	missense	91	0.495	no	1	0.0002 (EAS)	0.1	0.09	26	0.91	0.15	BS1	Uncertain Significance	no	HBOC_291	-	3	0	-
HBOC_038_2:g.47408463C>G	2-47408463-C-G	MSH2(ENST00000233146.6):c.274C>G p.(Leu92Val)	MSH2	8,§	missense	42	0.5	no	2	0.00003 (NFE)	-	-	24.3	0.748	-	(insufficient evidence; class 3)	Uncertain Significance	no	HBOC_038	-	2	0	curated classification
HBOC_143_3:g.37017563A>G	3-37017563-A-G	MLH1(ENST00000231790.6):c.848A>G p.(Tyr283Cys)	MLH1	8,§	missense	234	0.504	no	1	0.00005 (AFR)	0	0.42	29.2	0.474	0.9	PP3_Moderate	Uncertain Significance	no	HBOC_143	-	1	0	HCI prior probability for pathogenicity=0.9 >0.81
HBOC_345_3:g.37040191C>T	3-37040191-C-T	MLH1(ENST00000231790.6):c.1564C>T p.(Arg522Trp)	MLH1	8,§	missense	164	0.488	no	1	0.00003 (NFE)	0.14	0.14	25.2	0.484	0.1	BP4_Moderate	Uncertain Significance	no	HBOC_345	-	3	0	-
HBOC_240_3:g.37047639A>G	3-37047639-A-G	MLH1(ENST00000231790.6):c.1852A>G p.(Lys618Glu)	MLH1	8,§	missense	115	0.539	no	1	0.00921 (AMR)	-	-	28	0.874	0.88	PP3_Moderate; (insufficient evidence; class 3)	Uncertain Significance	no	HBOC_240	-	3	0	curated classification
HBOC_133_3:g.37042290C>T	3-37042290-C-T	MLH1(ENST00000231790.6):c.1690C>T p.(Leu564Phe)	MLH1	8,§	missense	106	0.425	no	1	absent	0.01	0.15	22.2	0.538	0.1	PM2, BP4_Moderate	Uncertain Significance	no	HBOC_133	-	2	0	-
HBOC_206_7:g.5997427GAAA>G	7-5997426-GAAA-G	PMS2(ENST00000265849.12):c.706-6_706-4del	PMS2	8,§	splice_region, intron	31	0.161	unknown	1	absent	0.02	-	-	0	-	PM2_Supporting	Uncertain Significance	no	HBOC_206	-	3	0	redundant finding in non-coding homopolymeric region
HBOC_169_7:g.5999215C>T	7-5999215-C-T	PMS2(ENST00000265849.12):c.598G>A p.(Val200Ile)	PMS2	8,§	missense	68	0.426	unknown	1	absent	0.13	-0.45	0.432	0.115	-	PM2_Supporting	Uncertain Significance	no	HBOC_169	-	2	0	-
HBOC_179_7:g.5987198A>T	7-5987198-A-T	PMS2(ENST00000265849.12):c.1567T>A p.(Ser523Thr)	PMS2	8,§	missense	80	0.4	no	2	0.00042 (SAS)	0	-0.41	3.614	0.262	-	BS1	Uncertain Significance	no	HBOC_179	-	2	0	-
HBOC_140_7:g.5999193C>T	7-5999193-C-T	PMS2(ENST00000265849.12):c.620G>A p.(Gly207Glu)	PMS2	8,§	missense	106	0.462	no	1	0.00208 (SAS)	0	0.1	24.9	0.594	-	BS1	Uncertain Significance	no	HBOC_140	-	5	0	-
HBOC_168_7:g.5987198A>T	7-5987198-A-T	PMS2(ENST00000265849.12):c.1567T>A p.(Ser523Thr)	PMS2	8,§	missense	87	0.483	no	2	0.00042 (SAS)	0	-0.41	3.614	0.262	-	BS1	Uncertain Significance	no	HBOC_168	-	1	0	-
HBOC_211_7:g.5982935A>G	7-5982935-A-G	PMS2(ENST00000265849.12):c.2063T>C p.(Ile688Thr)	PMS2	8,§	missense	23	0.435	no	1	absent	0	0.36	27.9	0.891	-	PM2_Supporting	Uncertain Significance	no	HBOC_211	LPP_08	2	1	-
HBOC_008_7:g.105547252G>A	7-105547252-G-A	RINT1(ENST00000257700.7):c.758G>A p.(Gly253Asp)	RINT1	3	missense	313	0.521	no	1	absent	0	-0.47	19.79	0.04	-	PM2, BP4	Uncertain Significance	no	HBOC_008	-	2	0	-
HBOC_294_7:g.105567266G>C	7-105567266-G-C	RINT1(ENST00000257700.7):c.2334G>C p.(Glu778Asp)	RINT1	3	missense	144	0.451	unknown	1	0.00019 (AFR)	0	-0.35	19.39	0.201	-	BS1	Uncertain Significance	no	HBOC_294	-	4	0	-
HBOC_287_7:g.105532842G>A	7-105532842-G-A	RINT1(ENST00000257700.7):c.61G>A p.(Asp21Asn)	RINT1	3	missense	68	0.397	no	1	0.00002 (NFE)	0.08	-0.68	26.2	0.067	-	PM2, BP4	Uncertain Significance	no	HBOC_287	LPP_23	5	1	-
HBOC_295_7:g.105547261G>C	7-105547261-G-C	RINT1(ENST00000257700.7):c.767G>C p.(Arg256Pro)	RINT1	3	missense	82	0.439	no	1	0.00062 (SAS)	0	-0.35	22.7	0.205	-	BS1	Uncertain Significance	no	HBOC_295	-	2	0	-
HBOC_217_7:g.105565390G>A	7-105565390-G-A	RINT1(ENST00000257700.7):c.2000G>A p.(Cys667Tyr)	RINT1	3	missense	280	0.489	no	1	absent	0	-0.14	25.9	0.269	-	PM2	Uncertain Significance	no	HBOC_217	-	1	0	-
HBOC_105_7:g.105550276G>A	7-105550276-G-A	RINT1(ENST00000257700.7):c.1123G>A p.(Gly375Ser)	RINT1	3	missense	124	0.452	no	1	absent	0	-0.28	29.1	0.325	-	PM2	Uncertain Significance	no	HBOC_105	-	2	0	-
HBOC_050_8:g.89982843C>A	8-89982843-C-A	NBN(ENST00000265433.7):c.50G>T p.(Arg17Ile)	NBN	3	missense	270	0.5	no	1	absent	0	-0.19	26.9	0.19	-	PM2	Uncertain Significance	no	HBOC_050	LPP_14	7	1	-
HBOC_316_8:g.89946150T>G	8-89946150-T-G	NBN(ENST00000265433.7):c.2060A>C p.(Lys687Thr)	NBN	3	missense	90	0.544	no	1	0.00021 (SAS)	0	-0.29	23.4	0.288	-	BS1	Uncertain Significance	no	HBOC_316	-	6	0	-
HBOC_027_8:g.89980726C>T	8-89980726-C-T	NBN(ENST00000265433.7):c.480+8G>A	NBN	3	splice_region, intron	111	0.486	no	1	absent	0.07	-	2.787	-	-	PM2	Uncertain Significance	no	HBOC_027	-	2	0	-
HBOC_066_8:g.89981412C>T	8-89981412-C-T	NBN(ENST00000265433.7):c.283G>A p.(Asp95Asn)	NBN	3	missense	99	0.465	no	4	0.00316 (NFE)	0	-0.21	23.7	0.583	-	BS1	Uncertain Significance	no	HBOC_066	-	2	0	iAF=4
HBOC_231_8:g.89981412C>T	8-89981412-C-T	NBN(ENST00000265433.7):c.283G>A p.(Asp95Asn)	NBN	3	missense	56	0.482	no	4	0.00316 (NFE)	0	-0.21	23.7	0.583	-	BS1	Uncertain Significance	no	HBOC_231	-	1	0	iAF=4
HBOC_129_8:g.89981417G>A	8-89981417-G-A	NBN(ENST00000265433.7):c.278C>T p.(Ser93Leu)	NBN	3	missense	37	0.541	no	1	0.00416 (SAS)	0	-0.19	24.9	0.457	-	BS1	Uncertain Significance	no	HBOC_129	LPP_07	6	1	-
HBOC_237_8:g.89982820C>T	8-89982820-C-T	NBN(ENST00000265433.7):c.73G>A p.(Val25Ile)	NBN	3	missense	78	0.5	no	1	0.00042 (SAS)	0	-0.48	0.075	0.294	-	BS1	Uncertain Significance	no	HBOC_237	-	3	0	-
HBOC_311_8:g.89981412C>T	8-89981412-C-T	NBN(ENST00000265433.7):c.283G>A p.(Asp95Asn)	NBN	3	missense	31	0.387	no	4	0.00316 (NFE)	0	-0.21	23.7	0.583	-	BS1	Uncertain Significance	no	HBOC_311	-	1	0	iAF=4
HBOC_102_8:g.89937045G>C	8-89937045-G-C	NBN(ENST00000265433.7):c.2215C>G p.(Leu739Val)	NBN	3	missense	58	0.448	no	2	0.00005 (AFR)	0.02	-0.23	25.6	0.278	-	PM2	Uncertain Significance	no	HBOC_102	-	3	0	-
HBOC_101_8:g.89937045G>C	8-89937045-G-C	NBN(ENST00000265433.7):c.2215C>G p.(Leu739Val)	NBN	3	missense	32	0.406	no	2	0.00005 (AFR)	0.02	-0.23	25.6	0.278	-	PM2	Uncertain Significance	no	HBOC_101	-	5	0	-
HBOC_154_8:g.89980808C>T	8-89980808-C-T	NBN(ENST00000265433.7):c.406G>A p.(Gly136Arg)	NBN	3	missense	83	0.47	no	1	absent	0	0.49	28.1	0.775	-	PM2, PP3	Uncertain Significance	no	HBOC_154	-	5	0	-
HBOC_146_8:g.89981412C>T	8-89981412-C-T	NBN(ENST00000265433.7):c.283G>A p.(Asp95Asn)	NBN	3	missense	50	0.5	no	4	0.00316 (NFE)	0	-0.21	23.7	0.583	-	BS1	Uncertain Significance	no	HBOC_146	-	2	0	iAF=4
HBOC_131_8:g.89953563G>T	8-89953563-G-T	NBN(ENST00000265433.7):c.1526C>A p.(Ser509Tyr)	NBN	3	missense	107	0.505	no	1	absent	0	-0.45	10.48	0.027	-	PM2, BP4	Uncertain Significance	no	HBOC_131	-	2	0	-
HBOC_012_8:g.89971279G>C	8-89971279-G-C	NBN(ENST00000265433.7):c.596C>G p.(Pro199Arg)	NBN	3	missense	24	0.417	no	1	0.00003 (NFE)	0	0.06	26.6	0.405	-	PM2	Uncertain Significance	no	HBOC_012	-	1	0	-
HBOC_124_9:g.95126563G>A	9-95126563-G-A	FANCC(ENST00000289081.8):c.862C>T p.(Pro288Ser)	FANCC	3	missense	96	0.448	no	1	absent	0.01	-0.26	26.2	0.347	-	PM2	Uncertain Significance	no	HBOC_124	-	1	0	-
HBOC_372_9:g.95150055C>T	9-95150055-C-T	FANCC(ENST00000289081.8):c.554G>A p.(Arg185Gln)	FANCC	3	missense	38	0.474	no	1	0.00023 (NFE)	0.23	-0.35	10.02	0.173	-	BS1	Uncertain Significance	no	HBOC_372	-	1	0	-
HBOC_355_9:g.95249121A>T	9-95249121-A-T	FANCC(ENST00000289081.8):c.165+6T>A	FANCC	3	splice_region, intron	38	0.553	unknown	1	absent	0.04	-	17.16	-	-	PM2	Uncertain Significance	no	HBOC_355	-	2	0	-
HBOC_348_11:g.108326110G>A	11-108326110-G-A	ATM(ENST00000278616.8):c.6860G>A p.(Gly2287Glu)	ATM	GN020	missense	190	0.532	no	1	0.00003 (NFE)	0	-0.37	21.9	0.057	-	BP4	Uncertain Significance	no	HBOC_348	-	2	0	-
HBOC_316_11:g.108250981G>T	11-108250981-G-T	ATM(ENST00000278616.8):c.1516G>T p.(Gly506Cys)	ATM	GN020	missense	285	0.407	no	2	0.00008 (NFE)	0	-0.05	26.1	0.28	-	PM3_Moderate	Uncertain Significance	yes	HBOC_316	-	6	0	This variant was reported as homozygous in a Saudi female with onset of ataxia telangiectasia (A-T) at age 14 with classic neurodegenerative symptoms clinically and on imaging but without immune system dysfunction or endocrine abnormalities (PMID:32172615); other publications report individuals with breast cancer and one proband with cutaneous melanoma.
HBOC_025_11:g.108253870T>C	11-108253870-T-C	ATM(ENST00000278616.8):c.1955T>C p.(Phe652Ser)	ATM	GN020	missense	261	0.506	no	1	absent	0.03	-0.34	26.9	0.112	-	PM2, BP4, PM3_supporting(?)	Uncertain Significance	no	HBOC_025	LPP_02	4	1	-
HBOC_215_11:g.108257583C>T	11-108257583-C-T	ATM(ENST00000278616.8):c.2353C>T p.(Arg785Cys)	ATM	GN020	missense	49	0.551	no	1	0.00002 (NFE)	0.07	-0.17	18.7	0.478	-	PM2_Supporting	Uncertain Significance	no	HBOC_215	-	1	0	-
HBOC_297_11:g.108299779A>C	11-108299779-A-C	ATM(ENST00000278616.8):c.5071A>C p.(Ser1691Arg)	ATM	GN020	missense	124	0.548	no	3	0.00238 (NFE)	0.02	-0.16	17.59	0.335	-	BS1	Uncertain Significance	no	HBOC_297	-	2	0	-
HBOC_290_11:g.108312431G>A	11-108312431-G-A	ATM(ENST00000278616.8):c.5939G>A p.(Gly1980Glu)	ATM	GN020	missense	13	0.615	no	1	absent	0.05	-0.58	16.63	0.107	-	PM2, BP4	Uncertain Significance	no	HBOC_290	-	3	0	-
HBOC_331_11:g.108332892C>T	11-108332892-C-T	ATM(ENST00000278616.8):c.7919C>T p.(Thr2640Ile)	ATM	GN020	missense	161	0.435	unknown	1	0.00023 (NFE)	0.01	-0.31	14.52	0.142	-	BP4	Uncertain Significance	no	HBOC_331	-	2	0	-
HBOC_357_11:g.108343267G>A	11-108343267-G-A	ATM(ENST00000278616.8):c.8314G>A p.(Gly2772Arg)	ATM	GN020	missense	47	0.511	no	1	0.00002 (NFE)	0	0.36	27.9	0.839	-	PM2_supporting, PP3, BS3	Uncertain Significance	no	HBOC_357	-	2	0	-
HBOC_367_11:g.108343348T>C	11-108343348-T-C	ATM(ENST00000278616.8):c.8395T>C p.(Phe2799Leu)	ATM	GN020	missense	29	0.345	no	1	absent	0.07	-0.58	0.008	0.116	-	PM2, BP4	Uncertain Significance	no	HBOC_367	-	1	0	-
HBOC_341_11:g.108271112A>G	11-108271112-A-G	ATM(ENST00000278616.8):c.2887A>G p.(Met963Val)	ATM	GN020	missense	86	0.442	no	1	0.00041 (AFR)	0.02	-0.38	8.634	0.074	-	BP4	Uncertain Significance	no	HBOC_341	-	9	0	-
HBOC_064_11:g.108289689T>C	11-108289689-T-C	ATM(ENST00000278616.8):c.4324T>C p.(Tyr1442His)	ATM	GN020	missense	42	0.548	no	1	0.00052 (NFE)	0	0.34	27.4	0.733	-	PP3, BS1	Uncertain Significance	no	HBOC_064	-	2	0	-
HBOC_196_11:g.108299779A>C	11-108299779-A-C	ATM(ENST00000278616.8):c.5071A>C p.(Ser1691Arg)	ATM	GN020	missense	51	0.49	no	3	0.00238 (NFE)	0.02	-0.16	17.59	0.335	-	BS1	Uncertain Significance	no	HBOC_196	-	2	0	-
HBOC_366_11:g.108250981G>T	11-108250981-G-T	ATM(ENST00000278616.8):c.1516G>T p.(Gly506Cys)	ATM	GN020	missense	31	0.387	no	2	0.00008 (NFE)	0	-0.05	26.1	0.28	-	PM3_Moderate	Uncertain Significance	yes	HBOC_366	-	2	0	This variant was reported as homozygous in a Saudi female with onset of ataxia telangiectasia (A-T) at age 14 with classic neurodegenerative symptoms clinically and on imaging but without immune system dysfunction or endocrine abnormalities (PMID:32172615); other publications report individuals with breast cancer and one proband with cutaneous melanoma.
HBOC_056_11:g.108345884C>T	11-108345884-C-T	ATM(ENST00000278616.8):c.8560C>T p.(Arg2854Cys)	ATM	GN020	missense	266	0.44	no	1	0.0006 (AMR)	-	-	31	0.904	-	PP3, BS1	Uncertain Significance	no	HBOC_056	-	3	0	-
HBOC_035_11:g.108227837G>A	11-108227837-G-A	ATM(ENST00000278616.8):c.134G>A p.(Arg45Gln)	ATM	GN020	missense	118	0.449	no	1	absent	0	-0.51	18.98	0.02	-	PM2, BP4	Uncertain Significance	no	HBOC_035	-	1	0	-
HBOC_054_11:g.108246964G>A	11-108246964-G-A	ATM(ENST00000278616.8):c.902G>A p.(Gly301Asp)	ATM	GN020	missense,splice_region	17	0.412	no	1	0.00015 (NFE)	0	0.24	32	0.418	-	-	Uncertain Significance	no	HBOC_054	-	2	0	-
HBOC_014_11:g.108302901G>C	11-108302901-G-C	ATM(ENST00000278616.8):c.5368G>C p.(Asp1790His)	ATM	GN020	missense	51	0.49	no	1	absent	0	-0.09	25.9	0.302	-	PM2	Uncertain Significance	no	HBOC_014	-	2	0	-
HBOC_020_11:g.108330260C>G	11-108330260-C-G	ATM(ENST00000278616.8):c.7354C>G p.(Leu2452Val)	ATM	GN020	missense	149	0.456	no	1	absent	0.02	-0.27	15.86	0.32	-	PM2	Uncertain Significance	no	HBOC_020	LPP_01	3	1	-
HBOC_113_11:g.108325440A>G	11-108325440-A-G	ATM(ENST00000278616.8):c.6703A>G p.(Met2235Val)	ATM	GN020	missense	117	0.504	no	1	0.00002 (NFE)	0	-0.62	9.638	0.032	-	BP4	Uncertain Significance	no	HBOC_113	-	10	0	1/8920 control individuals was heterozygous for this germline variant and 0/643 chronic lymphoblastic leukemia cases(PMID:28652578)
HBOC_286_11:g.108289753T>G	11-108289753-T-G	ATM(ENST00000278616.8):c.4388T>G p.(Phe1463Cys)	ATM	GN020	missense	93	0.484	no	1	0.00086 (AMR)	0	0.3	28.8	0.511	-	BS1	Uncertain Significance	no	HBOC_286	-	4	0	-
HBOC_165_11:g.108257584G>A	11-108257584-G-A	ATM(ENST00000278616.8):c.2354G>A p.(Arg785His)	ATM	GN020	missense	46	0.37	no	1	0.00006 (NFE)	0.04	-0.38	19.98	0.187	-	BP4	Uncertain Significance	no	HBOC_165	-	1	0	-
HBOC_336_11:g.108299779A>C	11-108299779-A-C	ATM(ENST00000278616.8):c.5071A>C p.(Ser1691Arg)	ATM	GN020	missense	144	0.375	unknown	3	0.00238 (NFE)	0	-	17.59	0.335	-	BS1	Uncertain Significance	no	HBOC_336	-	1	0	-
HBOC_162_11:g.108229230C>T	11-108229230-C-T	ATM(ENST00000278616.8):c.238C>T p.(Pro80Ser)	ATM	GN020	missense	41	0.512	no	1	0.00002 (AFR)	0	-0.46	12.05	0.071	-	BP4	Uncertain Significance	no	HBOC_162	-	4	0	-
HBOC_084_11:g.108249096T>C	11-108249096-T-C	ATM(ENST00000278616.8):c.1229T>C p.(Val410Ala)	ATM	GN020	missense	46	0.5	no	2	0.00391 (AMR)	0	-0.14	25.5	0.264	-	BS1	Uncertain Significance	no	HBOC_084	-	3	0	-
HBOC_046_11:g.108247072G>A	11-108247072-G-A	ATM(ENST00000278616.8):c.1010G>A p.(Arg337His)	ATM	GN020	missense	93	0.495	no	1	0.00046 (AMR)	0	-0.1	28.4	0.379	-	BP4	Uncertain Significance	no	HBOC_046	-	2	0	-
HBOC_032_11:g.108251932G>T	11-108251932-G-T	ATM(ENST00000278616.8):c.1703G>T p.(Arg568Ile)	ATM	GN020	missense	106	0.425	unknown	1	0.00013 (AMR)	0.03	-0.37	18.71	0.111	-	BP4	Uncertain Significance	no	HBOC_032	-	1	0	-
HBOC_347_11:g.108345819G>A	11-108345819-G-A	ATM(ENST00000278616.8):c.8495G>A p.(Arg2832His)	ATM	GN020	missense	146	0.466	no	1	0.00063 (SAS)	0	0.19	25.9	0.47	-	BS1	Uncertain Significance	no	HBOC_347	-	1	0	-
HBOC_293_11:g.108293425G>A	11-108293425-G-A	ATM(ENST00000278616.8):c.4724G>A p.(Arg1575His)	ATM	GN020	missense	42	0.619	no	1	0.00007 (AFR)	0	-0.1	24.8	0.461	-	-	Uncertain Significance	no	HBOC_293	-	3	0	-
HBOC_293_11:g.108326070G>A	11-108326070-G-A	ATM(ENST00000278616.8):c.6820G>A p.(Ala2274Thr)	ATM	GN020	missense	123	0.439	no	1	0.00017 (NFE)	0	0.04	27.5	0.524	-	-	Uncertain Significance	no	HBOC_293	-	3	0	-
HBOC_350_11:g.108365423G>A	11-108365423-G-A	ATM(ENST00000278616.8):c.9086G>A p.(Gly3029Asp)	ATM	GN020	missense	44	0.386	no	1	0.00029 (NFE)	0.01	-0.21	22.2	0.23	-	BP4	Uncertain Significance	no	HBOC_350	-	3	0	-
HBOC_052_11:g.108249096T>C	11-108249096-T-C	ATM(ENST00000278616.8):c.1229T>C p.(Val410Ala)	ATM	GN020	missense	50	0.54	unknown	2	0.00391 (AMR)	0	-0.14	25.5	0.264	-	BS1	Uncertain Significance	no	HBOC_052	-	1	0	-
HBOC_136_11:g.94447357C>A	11-94447357-C-A	MRE11(ENST00000323929.7):c.1645G>T p.(Asp549Tyr)	MRE11	3	missense	84	0.595	no	1	absent	0.03	-0.16	23.1	0.243	-	PM2	Uncertain Significance	no	HBOC_136	-	2	0	-
HBOC_338_11:g.94459428C>T	11-94459428-C-T	MRE11(ENST00000323929.7):c.1480G>A p.(Glu494Lys)	MRE11	3	missense	100	0.3	no	1	0.00052 (NFE)	0	0.1	24	0.401	-	BS1	Uncertain Significance	no	HBOC_338	-	1	0	-
HBOC_305_11:g.94479765TA>T	11-94479764-TA-T	MRE11(ENST00000323929.7):c.315-4del	MRE11	3	splice_region, intron	51	0.235	unknown	2	absent	0.11	-	-	-	-	PM2	Uncertain Significance	no	HBOC_305	-	4	0	-
HBOC_289_11:g.94447278C>A	11-94447278-C-A	MRE11(ENST00000323929.7):c.1724G>T p.(Gly575Val)	MRE11	3	missense	189	0.46	no	1	0.00002 (NFE)	0	-0.04	24.3	0.385	-	PM2	Uncertain Significance	no	HBOC_289	-	4	0	-
HBOC_291_11:g.94467860G>A	11-94467860-G-A	MRE11(ENST00000323929.7):c.1051C>T p.(Arg351Cys)	MRE11	3	missense	83	0.434	no	1	0.00005 (AFR)	0	0.19	32	0.491	-	PM2	Uncertain Significance	no	HBOC_291	-	3	0	-
HBOC_137_11:g.94479765TA>T	11-94479764-TA-T	MRE11(ENST00000323929.7):c.315-4del	MRE11	3	splice_region, intron	35	0.2	yes	2	absent	0.11	-	-	-	-	PM2	Uncertain Significance	no	HBOC_137	-	3	0	-
HBOC_162_11:g.94420176A>T	11-94420176-A-T	MRE11(ENST00000323929.7):c.2076T>A p.(Asp692Glu)	MRE11	3	missense	57	0.614	no	1	0.00005 (NFE)	0	-0.4	0.007	0.259	-	PM2	Uncertain Significance	no	HBOC_162	-	4	0	-
HBOC_359_11:g.94445870T>C	11-94445870-T-C	MRE11(ENST00000323929.7):c.1807A>G p.(Thr603Ala)	MRE11	3	missense	51	0.373	no	1	0.00002 (AFR)	0	-0.37	6.038	0.072	-	PM2, BP4	Uncertain Significance	no	HBOC_359	-	1	0	-
HBOC_362_12:g.21470351CA>C	12-21470350-CA-C	RECQL(ENST00000444129.7):c.1798-5del	RECQL	3	splice_region, intron	30	0.4	no	3	absent	0	-	0.48	-	-	PM2	Uncertain Significance	no	HBOC_362	LPP_13	5	1	-
HBOC_145_12:g.21471479C>G	12-21471479-C-G	RECQL(ENST00000444129.7):c.1616G>C p.(Arg539Pro)	RECQL	3	missense	50	0.38	no	1	0.00002 (NFE)	-	-	25	0.347	-	PM2	Uncertain Significance	no	HBOC_145	-	1	0	-
HBOC_075_12:g.21475570C>T	12-21475570-C-T	RECQL(ENST00000444129.7):c.1114G>A p.(Val372Ile)	RECQL	3	missense	151	0.457	no	1	0.00262 (EAS)	-	-	21.4	0.319	-	BS1	Uncertain Significance	no	HBOC_075	-	3	0	UniProt: VAR_051732
HBOC_355_12:g.21475735T>G	12-21475735-T-G	RECQL(ENST00000444129.7):c.1039A>C p.(Asn347His)	RECQL	3	missense	47	0.574	unknown	1	0.00003 (NFE)	-	-	22.4	0.277	-	PM2	Uncertain Significance	no	HBOC_355	-	2	0	-
HBOC_206_12:g.21475815T>C	12-21475815-T-C	RECQL(ENST00000444129.7):c.959A>G p.(Tyr320Cys)	RECQL	3	missense	73	0.466	no	1	absent	0.1	0.4	29.9	0.906	-	PM2, PP3	Uncertain Significance	no	HBOC_206	-	3	0	-
HBOC_294_12:g.21476989G>A	12-21476989-G-A	RECQL(ENST00000444129.7):c.871C>T p.(Arg291Trp)	RECQL	3	missense	77	0.545	no	1	0.0002 (EAS)	0.13	0.3	32	0.739	-	BS1	Uncertain Significance	no	HBOC_294	-	4	0	-
HBOC_228_12:g.21486579G>A	12-21486579-G-A	RECQL(ENST00000444129.7):c.401C>T p.(Thr134Ile)	RECQL	3	missense	42	0.429	no	1	0.00499 (SAS)	0	0.38	27.1	0.68	-	BS1	Uncertain Significance	no	HBOC_228	-	1	0	-
HBOC_341_12:g.21490193A>G	12-21490193-A-G	RECQL(ENST00000444129.7):c.394+6T>C	RECQL	3	splice_region, intron	66	0.545	no	1	0.00117 (AFR)	-	-	15.15	-	-	BS1	Uncertain Significance	no	HBOC_341	-	9	0	-
HBOC_339_12:g.21470351CA>C	12-21470350-CA-C	RECQL(ENST00000444129.7):c.1798-5del	RECQL	3	splice_region, intron	19	0.158	no	3	absent	0	-	0.48	-	-	PM2	Uncertain Significance	no	HBOC_339	-	4	0	-
HBOC_073_12:g.21475468C>T	12-21475468-C-T	RECQL(ENST00000444129.7):c.1216G>A p.(Gly406Ser)	RECQL	3	missense,splice_region	138	0.514	no	1	absent	0.67	0.61	35	0.966	-	PM2, PP3	Uncertain Significance	yes	HBOC_073	-	1	0	all in silico predictors indicate a damaging impact; Varsite: Gly very highly conserved. Moreover, the Gly to Ser residue change has a high 'disease propensity' value of 1.34
HBOC_370_12:g.21470351CA>C	12-21470350-CA-C	RECQL(ENST00000444129.7):c.1798-5del	RECQL	3	splice_region, intron	25	0.24	no	3	absent	0	-	0.48	-	-	PM2	Uncertain Significance	no	HBOC_370	-	1	0	-
HBOC_192_12:g.21486487T>A	12-21486487-T-A	RECQL(ENST00000444129.7):c.493A>T p.(Ser165Cys)	RECQL	3	missense	30	0.6	no	1	0.00005 (NFE)	-	-	24.4	0.216	-	PM2	Uncertain Significance	no	HBOC_192	-	2	0	-
HBOC_092_13:g.32357919G>A	13-32357919-G-A	BRCA2(ENST00000380152.7):c.7795G>A p.(Glu2599Lys)	BRCA2	GN097	missense	159	0.44	no	1	absent	0.04	0.25	32	0.803	0.66	PM2	Uncertain Significance	no	HBOC_092	-	1	0	-
HBOC_154_13:g.32394869T>C	13-32394869-T-C	BRCA2(ENST00000380152.7):c.9437T>C p.(Phe3146Ser)	BRCA2	GN097	missense	150	0.507	no	1	absent	0	0.16	29	0.729	0.66	PM2, BP4	Uncertain Significance	no	HBOC_154	-	5	0	-
HBOC_219_14:g.45154031G>A	14-45154031-G-A	FANCM(ENST00000267430.10):c.1162G>A p.(Gly388Arg)	FANCM	3	missense	57	0.439	no	1	absent	-	-	26.6	0.237	-	PM2	Uncertain Significance	no	HBOC_219	-	2	0	-
HBOC_045_14:g.45159092A>G	14-45159092-A-G	FANCM(ENST00000267430.10):c.1397-4A>G	FANCM	3	splice_region, intron	64	0.609	no	1	0.00005 (NFE)	-	-	0.145	-	-	PM2	Uncertain Significance	no	HBOC_045	-	4	0	-
HBOC_324_14:g.45164537T>C	14-45164537-T-C	FANCM(ENST00000267430.10):c.1760T>C p.(Ile587Thr)	FANCM	3	missense	238	0.534	no	1	0.00046 (AMR)	-	-	23.9	0.152	-	BS1	Uncertain Significance	no	HBOC_324	-	4	0	-
HBOC_086_14:g.45175644G>A	14-45175644-G-A	FANCM(ENST00000267430.10):c.2890G>A p.(Glu964Lys)	FANCM	3	missense	92	0.413	no	1	0.00005 (AFR)	-	-	23.8	0.131	-	PM2, BP4	Uncertain Significance	no	HBOC_086	-	2	0	-
HBOC_221_14:g.45198759G>T	14-45198759-G-T	FANCM(ENST00000267430.10):c.5832G>T p.(Leu1944Phe)	FANCM	3	missense	85	0.541	no	1	0.0002 (AMR)	-	-	23.5	0.195	-	BS1	Uncertain Significance	no	HBOC_221	-	1	0	-
HBOC_014_14:g.45176279G>C	14-45176279-G-C	FANCM(ENST00000267430.10):c.3525G>C p.(Gln1175His)	FANCM	3	missense	187	0.476	no	1	absent	-	-	0.207	0.02	-	PM2	Uncertain Significance	no	HBOC_014	-	2	0	-
HBOC_286_14:g.45176746C>T	14-45176746-C-T	FANCM(ENST00000267430.10):c.3992C>T p.(Pro1331Leu)	FANCM	3	missense	184	0.484	no	1	0.00033 (AMR)	-	-	17.88	0.165	-	BS1	Uncertain Significance	no	HBOC_286	-	4	0	-
HBOC_188_14:g.45154735G>C	14-45154735-G-C	FANCM(ENST00000267430.10):c.1222G>C p.(Asp408His)	FANCM	3	missense	46	0.522	no	1	0.00013 (AMR)	-	-	26.5	0.175	-	BS1	Uncertain Significance	no	HBOC_188	-	1	0	-
HBOC_140_14:g.45154705C>T	14-45154705-C-T	FANCM(ENST00000267430.10):c.1192C>T p.(Arg398Trp)	FANCM	3	missense	39	0.436	no	1	0.00007 (AMR)	-	-	24.1	0.221	-	BS1	Uncertain Significance	no	HBOC_140	-	5	0	-
HBOC_074_14:g.45136210C>A	14-45136210-C-A	FANCM(ENST00000267430.10):c.179C>A p.(Ala60Glu)	FANCM	3	missense	394	0.47	no	1	0.00027 (AMR)	-	-	25.5	0.213	-	BS1	Uncertain Significance	no	HBOC_074	-	4	0	-
HBOC_154_14:g.45196400G>A	14-45196400-G-A	FANCM(ENST00000267430.10):c.5569G>A p.(Val1857Met)	FANCM	3	missense	189	0.497	no	1	0.0008 (NFE)	-	-	25	0.367	-	BS1	Uncertain Significance	no	HBOC_154	-	5	0	-
HBOC_095_14:g.45155454G>T	14-45155454-G-T	FANCM(ENST00000267430.10):c.1391G>T p.(Trp464Leu)	FANCM	3	missense	50	0.5	no	1	absent	-	-	25	0.249	-	PM2	Uncertain Significance	no	HBOC_095	-	1	0	-
HBOC_160_14:g.67887067G>T	14-67887067-G-T	RAD51B(ENST00000487861.5):c.619G>T p.(Val207Leu)	RAD51B	3	missense	50	0.36	no	2	0.00404 (NFE)	0.02	-0.28	19.78	0.154	-	BS1	Uncertain Significance	no	HBOC_160	-	2	0	-
HBOC_015_14:g.68468255G>A	14-68468255-G-A	RAD51B(ENST00000487861.5):c.1036+5G>A	RAD51B	3	splice_region, intron	43	0.488	unknown	1	0.00049 (NFE)	0.13	-	21.6	-	-	BS1	Uncertain Significance	no	HBOC_015	-	3	0	-
HBOC_182_14:g.67885892G>A	14-67885892-G-A	RAD51B(ENST00000487861.5):c.476G>A p.(Arg159His)	RAD51B	3	missense	113	0.389	no	1	0.00522 (SAS)	0	0.13	28.9	0.385	-	BS1	Uncertain Significance	no	HBOC_182	-	3	0	-
HBOC_057_14:g.68611167A>G	14-68611167-A-G	RAD51B(ENST00000487861.5):c.1198A>G p.(Thr400Ala)	RAD51B	3	missense	249	0.506	no	1	0.00003 (NFE)	-	-0.73	0.061	0.006	-	PM2, BP4	Uncertain Significance	no	HBOC_057	-	2	0	-
HBOC_009_14:g.67887067G>T	14-67887067-G-T	RAD51B(ENST00000487861.5):c.619G>T p.(Val207Leu)	RAD51B	3	missense	137	0.467	no	2	0.00404 (NFE)	0.02	-0.28	19.78	0.154	-	BS1	Uncertain Significance	no	HBOC_009	-	3	0	-
HBOC_254_15:g.90751948T>TGGCCGGGCGCGGTGGCTCACGCCTGTAATCCCAGCACTTTGGGAGGCCGAGGCGGGCGGATCACG	15-90751948-T-TGGCCGGGCGCGGTGGCTCACGCCTGTAATCCCAGCACTTTGGGAGGCCGAGGCGGGCGGATCACG	BLM(ENST00000355112.8):c.959+2_959+3insGGCCGGGCGCGGTGGCTCACGCCTGTAATCCCAGCACTTTGGGAGGCCGAGGCGGGCGGATCACG	BLM	3	splice_region_variant, intron_variant	37	0.5	unknown	1	absent	-	-	-	-	-	PVS1_moderate, PM2	Uncertain Significance	no	HBOC_254	-	1	0	-
HBOC_360_15:g.90749459A>T	15-90749459-A-T	BLM(ENST00000355112.8):c.191A>T p.(Asp64Val)	BLM	3	missense	52	0.404	unknown	1	0.00056 (NFE)	0.01	-0.03	24	0.306	-	BS1	Uncertain Significance	no	HBOC_360	-	4	0	-
HBOC_031_15:g.90765340C>T	15-90765340-C-T	BLM(ENST00000355112.8):c.2119C>T p.(Pro707Ser)	BLM	3	missense	308	0.497	no	2	0.00285 (AMR)	-	-	18.99	0.284	-	BS1	Uncertain Significance	no	HBOC_031	-	1	0	-
HBOC_147_15:g.90790662C>A	15-90790662-C-A	BLM(ENST00000355112.8):c.2837C>A p.(Thr946Lys)	BLM	3	missense	145	0.566	no	1	absent	0.09	0.43	26	0.864	-	PM2, PP3	Uncertain Significance	no	HBOC_147	-	2	0	-
HBOC_337_15:g.90803589G>A	15-90803589-G-A	BLM(ENST00000355112.8):c.3427G>A p.(Glu1143Lys)	BLM	3	missense	165	0.448	no	2	0.0002 (EAS)	-	-	25.5	0.337	-	BS1	Uncertain Significance	no	HBOC_337	-	2	0	-
HBOC_139_15:g.90815257A>T	15-90815257-A-T	BLM(ENST00000355112.8):c.4232A>T p.(Lys1411Met)	BLM	3	missense	135	0.452	no	1	absent	0	-0.3	22.8	0.085	-	PM2, BP4	Uncertain Significance	no	HBOC_139	-	2	0	-
HBOC_189_15:g.90803589G>A	15-90803589-G-A	BLM(ENST00000355112.8):c.3427G>A p.(Glu1143Lys)	BLM	3	missense	184	0.5	no	2	0.0002 (EAS)	-	-	25.5	0.337	-	BS1	Uncertain Significance	no	HBOC_189	-	3	0	-
HBOC_271_15:g.90765329C>T	15-90765329-C-T	BLM(ENST00000355112.8):c.2108C>T p.(Ala703Val)	BLM	3	missense	69	0.449	no	1	absent	0	-0.11	24.9	0.328	-	PM2	Uncertain Significance	no	HBOC_271	-	1	0	-
HBOC_203_15:g.90769505C>T	15-90769505-C-T	BLM(ENST00000355112.8):c.2474C>T p.(Pro825Leu)	BLM	3	missense	65	0.277	no	1	0.0002 (EAS)	0	-0.13	26.3	0.329	-	BS1	Uncertain Significance	no	HBOC_203	-	2	0	-
HBOC_009_15:g.90765340C>T	15-90765340-C-T	BLM(ENST00000355112.8):c.2119C>T p.(Pro707Ser)	BLM	3	missense	417	0.496	no	2	0.00285 (AMR)	-	-	18.99	0.284	-	BS1	Uncertain Significance	no	HBOC_009	-	3	0	-
HBOC_202_15:g.90803578G>C	15-90803578-G-C	BLM(ENST00000355112.8):c.3416G>C p.(Arg1139Pro)	BLM	3	missense	102	0.461	no	2	absent	-	-	29.1	0.553	-	PM2	Uncertain Significance	no	HBOC_202	-	1	0	-
HBOC_131_15:g.90803578G>C	15-90803578-G-C	BLM(ENST00000355112.8):c.3416G>C p.(Arg1139Pro)	BLM	3	missense	69	0.319	no	2	absent	-	-	29.1	0.553	-	PM2	Uncertain Significance	no	HBOC_131	-	2	0	-
HBOC_369_16:g.68811797A>G	16-68811797-A-G	CDH1(ENST00000261769.10):c.946A>G p.(Met316Val)	CDH1	GN007	missense	93	0.516	unknown	1	absent	0	-0.28	23	0.323	-	PM2	Uncertain Significance	no	HBOC_369	-	1	0	-
HBOC_047_16:g.23626342C>T	16-23626342-C-T	PALB2(ENST00000261584.8):c.2642G>A p.(Gly881Asp)	PALB2	GN077	missense	311	0.489	no	1	absent	0.03	-0.15	22.9	0.142	-	PM2, BP4	Uncertain Significance	no	HBOC_047	-	1	0	-
HBOC_242_16:g.23630457C>T	16-23630457-C-T	PALB2(ENST00000261584.8):c.1697G>A p.(Arg566His)	PALB2	GN077	missense	102	0.539	no	1	0.00002 (AFR)	0	-0.81	0.04	0.022	-	BP4	Uncertain Significance	no	HBOC_242	-	2	0	-
HBOC_058_16:g.23608011C>T	16-23608011-C-T	PALB2(ENST00000261584.8):c.3203G>A p.(Gly1068Glu)	PALB2	GN077	missense,splice_region	136	0.551	no	1	absent	0	0.09	26.8	0.421	-	PM2, BP4	Uncertain Significance	no	HBOC_058	-	2	0	-
HBOC_291_16:g.23635666T>C	16-23635666-T-C	PALB2(ENST00000261584.8):c.880A>G p.(Lys294Glu)	PALB2	GN077	missense	380	0.479	no	1	absent	0	-0.54	4.76	0.066	-	PM2, BP4	Uncertain Significance	no	HBOC_291	-	3	0	-
HBOC_230_17:g.43104159T>TTGG	17-43104159-T-TTGG	BRCA1(ENST00000471181.7):c.401_403dup p.(Ala134_Lys135insThr)	BRCA1	GN092	inframe_insertion	77	0.442	no	1	absent	-	-	-	-	-	PM2	Uncertain Significance	no	HBOC_230	-	3	0	-
HBOC_353_17:g.61683370T>G	17-61683370-T-G	BRIP1(ENST00000259008.6):c.3676A>C p.(Thr1226Pro)	BRIP1	5	missense	78	0.462	no	1	absent	0	-0.23	15.39	0.346	-	Class 3 according to specification5	Uncertain Significance	no	HBOC_353	-	1	0	-
HBOC_152_17:g.61776544C>T	17-61776544-C-T	BRIP1(ENST00000259008.6):c.1954G>A p.(Gly652Arg)	BRIP1	5	missense	116	0.509	yes	1	absent	0.09	0.26	29.2	0.629	-	Class 3 according to specification5	Uncertain Significance	no	HBOC_152	-	1	0	-
HBOC_348_17:g.61683897G>T	17-61683897-G-T	BRIP1(ENST00000259008.6):c.3149C>A p.(Thr1050Asn)	BRIP1	5	missense	326	0.448	no	1	0.00042 (SAS)	0	-0.44	8.73	0.124	-	Class 3 according to specification5	Uncertain Significance	no	HBOC_348	-	2	0	-
HBOC_066_17:g.61808595G>A	17-61808595-G-A	BRIP1(ENST00000259008.6):c.790C>T p.(Arg264Trp)	BRIP1	5	missense	320	0.447	no	1	0.00147 (NFE)	0.01	-0.12	27.4	0.338	-	Class 3 according to specification5	Uncertain Significance	no	HBOC_066	-	2	0	-
HBOC_305_17:g.61685887T>C	17-61685887-T-C	BRIP1(ENST00000259008.6):c.2854A>G p.(Ile952Val)	BRIP1	5	missense	179	0.425	no	1	0.0002 (EAS)	0	-0.54	3.867	0.052	-	Class 3 according to specification5	Uncertain Significance	no	HBOC_305	-	4	0	-
HBOC_082_17:g.61859862G>C	17-61859862-G-C	BRIP1(ENST00000259008.6):c.139C>G p.(Pro47Ala)	BRIP1	5	missense	166	0.476	unknown	1	0.0004 (NFE)	0	0.26	25.5	0.698	-	Class 3 according to specification5	Uncertain Significance	no	HBOC_082	-	2	0	-
HBOC_227_17:g.61808607T>C	17-61808607-T-C	BRIP1(ENST00000259008.6):c.778A>G p.(Thr260Ala)	BRIP1	5	missense	178	0.556	no	1	0.00005 (AFR)	0	-0.39	23.4	0.148	-	Class 3 according to specification5	Uncertain Significance	no	HBOC_227	-	3	0	-
HBOC_117_17:g.61857121G>A	17-61857121-G-A	BRIP1(ENST00000259008.6):c.316C>T p.(Arg106Cys)	BRIP1	5	missense	115	0.504	no	1	0.00013 (AMR)	0	-0.56	19.59	0.067	-	Class 3 according to specification5	Uncertain Significance	no	HBOC_117	-	4	0	-
HBOC_065_17:g.61849151C>T	17-61849151-C-T	BRIP1(ENST00000259008.6):c.485G>A p.(Arg162Gln)	BRIP1	5	missense	93	0.43	no	1	0.00013 (AMR)	0.14	-0.06	28.1	0.146	-	Class 3 according to specification5	Uncertain Significance	no	HBOC_065	-	2	0	-
HBOC_356_17:g.31226465C>G	17-31226465-C-G	NF1(ENST00000358273.8):c.2032C>G p.(Pro678Ala)	NF1	3	missense	41	0.366	no	1	0.00012 (AFR)	0	-0.41	22.4	0.122	-	PP2, BP4	Uncertain Significance	no	HBOC_356	-	1	0	-
HBOC_252_17:g.31335035T>C	17-31335035-T-C	NF1(ENST00000358273.8):c.6006+4T>C	NF1	3	splice_region, intron	230	0.478	no	1	absent	0	-	15.04	-	-	PM2	Uncertain Significance	no	HBOC_252	-	1	0	-
HBOC_351_17:g.31201166G>A	17-31201166-G-A	NF1(ENST00000358273.8):c.1185+7G>A	NF1	3	splice_region, intron	44	0.341	unknown	1	absent	0	-	5.814	-	-	PM2	Uncertain Significance	no	HBOC_351	-	3	0	-
HBOC_117_17:g.31225170A>G	17-31225170-A-G	NF1(ENST00000358273.8):c.1921A>G p.(Ser641Gly)	NF1	3	missense	88	0.443	no	1	0.00003 (NFE)	0.01	-0.75	18.58	0.048	-	PM2, PP2, BP4	Uncertain Significance	no	HBOC_117	-	4	0	-
HBOC_146_17:g.31258334CTTG>C	17-31258333-CTTG-C	NF1(ENST00000358273.8):c.4174-8_4174-6del	NF1	3	splice_region, intron	148	0.453	no	1	absent	0	-	15.4	-	-	PM2	Uncertain Significance	no	HBOC_146	-	2	0	-
HBOC_025_17:g.58709943G>A	17-58709943-G-A	RAD51C(ENST00000337432.9):c.790G>A p.(Gly264Ser)	RAD51C	5	missense	312	0.51	no	2	0.00343 (NFE)	0	-0.17	23.3	0.202	-	Class 3 according to specification5	Uncertain Significance	no	HBOC_025	LPP_02	4	1	-
HBOC_108_17:g.58709943G>A	17-58709943-G-A	RAD51C(ENST00000337432.9):c.790G>A p.(Gly264Ser)	RAD51C	5	missense	281	0.555	no	2	0.00343 (NFE)	0	-0.17	23.3	0.202	-	Class 3 according to specification5	Uncertain Significance	no	HBOC_108	-	3	0	-
HBOC_008_17:g.35101039G>A	17-35101039-G-A	RAD51D(ENST00000590016.5):c.964-3C>T	RAD51D	5	splice_region, intron	156	0.487	no	1	0.00025 (NFE)	0.07	-	11.25	-	-	Class 3 according to specification5	Uncertain Significance	no	HBOC_008	-	2	0	-
HBOC_015_17:g.35116896C>T	17-35116896-C-T	RAD51D(ENST00000590016.5):c.286G>A p.(Ala96Thr)	RAD51D	5	missense	253	0.494	unknown	2	0.00053 (AMR)	0	-0.79	3.499	0.016	-	Class 3 according to specification5	Uncertain Significance	no	HBOC_015	-	3	0	-
HBOC_030_17:g.35116913T>C	17-35116913-T-C	RAD51D(ENST00000590016.5):c.269A>G p.(Asp90Gly)	RAD51D	5	missense	314	0.506	no	3	0.00201 (NFE)	-	-	4.579	0.092	-	Class 3 according to specification5	Uncertain Significance	no	HBOC_030	-	3	0	-
HBOC_340_17:g.35116913T>C	17-35116913-T-C	RAD51D(ENST00000590016.5):c.269A>G p.(Asp90Gly)	RAD51D	5	missense	70	0.557	no	3	0.00201 (NFE)	-	-	4.579	0.092	-	Class 3 according to specification5	Uncertain Significance	no	HBOC_340	-	2	0	-
HBOC_222_17:g.35101040GGAA>G	17-35101039-GGAA-G	RAD51D(ENST00000590016.5):c.964-6_964-4del	RAD51D	5	splice_region, intron	107	0.439	no	1	absent	0.33	-	15.5	-	-	Class 3 according to specification5	Uncertain Significance	no	HBOC_222	-	1	0	-
HBOC_295_17:g.35116860G>A	17-35116860-G-A	RAD51D(ENST00000590016.5):c.322C>T p.(Arg108Cys)	RAD51D	5	missense,splice_region	103	0.505	no	1	0.0004 (EAS)	0	-0.39	13.51	0.111	-	Class 3 according to specification5	Uncertain Significance	no	HBOC_295	-	2	0	-
HBOC_117_17:g.35116896C>T	17-35116896-C-T	RAD51D(ENST00000590016.5):c.286G>A p.(Ala96Thr)	RAD51D	5	missense	121	0.471	no	2	0.00053 (AMR)	0	-0.79	3.499	0.016	-	Class 3 according to specification5	Uncertain Significance	no	HBOC_117	-	4	0	-
HBOC_074_17:g.35116913T>C	17-35116913-T-C	RAD51D(ENST00000590016.5):c.269A>G p.(Asp90Gly)	RAD51D	5	missense	383	0.493	no	3	0.00201 (NFE)	-	-	4.579	0.092	-	Class 3 according to specification5	Uncertain Significance	no	HBOC_074	-	4	0	-
HBOC_087_19:g.1220369G>A	19-1220369-G-A	STK11(ENST00000326873.11):c.465-4G>A	STK11	3	splice_region, intron	110	0.491	no	2	0.00005 (NFE)	0	-	0.052	-	-	PM2	Uncertain Significance	no	HBOC_087	-	1	0	-
HBOC_210_19:g.1220369G>A	19-1220369-G-A	STK11(ENST00000326873.11):c.465-4G>A	STK11	3	splice_region, intron	51	0.529	no	2	0.00005 (NFE)	0	-	0.052	-	-	PM2	Uncertain Significance	no	HBOC_210	-	1	0	-
HBOC_075_19:g.1226450C>A	19-1226450-C-A	STK11(ENST00000326873.11):c.1109-4C>A	STK11	3	splice_region, intron	35	0.514	no	1	absent	0	-	0.696	-	-	PM2	Uncertain Significance	no	HBOC_075	-	3	0	-
HBOC_097_19:g.1226556C>T	19-1226556-C-T	STK11(ENST00000326873.11):c.1211C>T p.(Ser404Phe)	STK11	3	missense	96	0.5	no	2	0.00086 (NFE)	0	-0.49	18.42	0.632	-	-	Uncertain Significance	no	HBOC_097	-	5	0	-
HBOC_276_19:g.1206944A>G	19-1206944-A-G	STK11(ENST00000326873.11):c.31A>G p.(Met11Val)	STK11	3	missense	185	0.514	no	1	absent	0	-0.49	9.243	0.083	-	PM2, BP4	Uncertain Significance	no	HBOC_276	-	4	0	-
HBOC_318_19:g.1226556C>T	19-1226556-C-T	STK11(ENST00000326873.11):c.1211C>T p.(Ser404Phe)	STK11	3	missense	101	0.525	no	2	0.00086 (NFE)	0	-0.49	18.42	0.632	-	-	Uncertain Significance	no	HBOC_318	-	2	0	-
HBOC_298_19:g.1221980C>A	19-1221980-C-A	STK11(ENST00000326873.11):c.894C>A p.(Phe298Leu)	STK11	3	missense	121	0.504	no	1	0.00321 (AFR)	0	-0.42	15.43	0.288	-	-	Uncertain Significance	no	HBOC_298	-	5	0	-
HBOC_113_19:g.1220573C>T	19-1220573-C-T	STK11(ENST00000326873.11):c.598-8C>T	STK11	3	splice_region, intron	76	0.447	no	1	0.00375 (AFR)	0	-	0.175	-	-	BP4_Supporting	Uncertain Significance	no	HBOC_113	-	10	0	-
HBOC_113_19:g.1221941TCTC>T	19-1221940-TCTC-T	STK11(ENST00000326873.11):c.863-5_863-3del	STK11	3	splice_region, intron	114	0.465	no	1	absent	0.07	-	-	-	-	PM2, BP4_Supporting	Uncertain Significance	no	HBOC_113	-	10	0	-
HBOC_129_22:g.28725089T>C	22-28725089-T-C	CHEK2(ENST00000382580.6):c.609A>G p.(Ile203Met)	CHEK2	5, 6	missense	104	0.5	no	4	0.00042 (SAS)	0	0	22.9	0.724	-	Class 3 according to specification5	Uncertain Significance	no	HBOC_129	LPP_07	6	1	iAF=4
HBOC_166_22:g.28725089T>C	22-28725089-T-C	CHEK2(ENST00000382580.6):c.609A>G p.(Ile203Met)	CHEK2	5, 6	missense	90	0.422	no	4	0.00042 (SAS)	0	0	22.9	0.724	-	Class 3 according to specification5	Uncertain Significance	no	HBOC_166	-	3	0	iAF=4
HBOC_229_22:g.28725089T>C	22-28725089-T-C	CHEK2(ENST00000382580.6):c.609A>G p.(Ile203Met)	CHEK2	5, 6	missense	118	0.525	no	4	0.00042 (SAS)	0	0	22.9	0.724	-	Class 3 according to specification5	Uncertain Significance	no	HBOC_229	-	1	0	iAF=4
HBOC_357_22:g.28734588G>C	22-28734588-G-C	CHEK2(ENST00000382580.6):c.134C>G p.(Thr45Arg)	CHEK2	5, 6	missense	91	0.484	no	1	absent	0	-0.09	23.7	0.114	-	Class 3 according to specification5	Uncertain Significance	no	HBOC_357	-	2	0	(rare/absent in normal population)
HBOC_261_22:g.28689222G>C	22-28689222-G-C	CHEK2(ENST00000382580.6):c.1591-7C>G	CHEK2	5, 6	splice_region, intron	68	0.471	no	1	0.00005 (NFE)	0	-	11.8	-	-	Class 3 according to specification5	Uncertain Significance	no	HBOC_261	-	1	0	(rare/absent in normal population)
HBOC_366_22:g.28699915C>G	22-28699915-C-G	CHEK2(ENST00000382580.6):c.1060G>C p.(Asp354His)	CHEK2	5, 6	missense	34	0.441	no	1	absent	0	-0.15	21.5	0.22	-	Class 3 according to specification5	Uncertain Significance	no	HBOC_366	-	2	0	(rare/absent in normal population)
HBOC_287_22:g.28711986C>T	22-28711986-C-T	CHEK2(ENST00000382580.6):c.844G>A p.(Glu282Lys)	CHEK2	5, 6	missense	99	0.515	no	1	0.00053 (AMR)	0	0.26	22.5	0.445	-	Class 3 according to specification5	Uncertain Significance	no	HBOC_287	LPP_23	5	1	-
HBOC_173_22:g.28725089T>C	22-28725089-T-C	CHEK2(ENST00000382580.6):c.609A>G p.(Ile203Met)	CHEK2	5, 6	missense	134	0.493	no	4	0.00042 (SAS)	0	0	22.9	0.724	-	Class 3 according to specification5	Uncertain Significance	no	HBOC_173	-	2	0	iAF=4
HBOC_249_22:g.28699894G>A	22-28699894-G-A	CHEK2(ENST00000382580.6):c.1081C>T p.(Arg361Cys)	CHEK2	5, 6	missense	54	0.463	no	1	0.00007 (AMR)	0	-0.22	26.5	0.309	-	Class 3 according to specification5	Uncertain Significance	no	HBOC_249	-	1	0	(rare/absent in normal population)
HBOC_065_22:g.28725240T>C	22-28725240-T-C	CHEK2(ENST00000382580.6):c.573+3A>G	CHEK2	5, 6	splice_region, intron	197	0.548	no	1	absent	0.11	-	20.8	-	-	Class 3 according to specification5	Uncertain Significance	no	HBOC_065	-	2	0	(rare/absent in normal population)
HBOC_001_22:g.28725337C>T	22-28725337-C-T	CHEK2(ENST00000382580.6):c.479G>A p.(Arg160Lys)	CHEK2	5, 6	missense	405	0.319	no	1	0.00003 (NFE)	0.07	-	25.1	0.9	-	Class 3 according to specification5	Uncertain Significance	no	HBOC_001	-	3	0	(rare/absent in normal population)
Abbreviations: Heritable breast and ovarian cancer (HBOC); patient identifiers for carrier of a (likely) pathogenic variant (LPP case); female (F); female(F); male (M); acute lymphoblastic leukemia (ALL); acute myeloid leukemia (AML); anaplastic large-cell lymphoma (ALCL);
chronic myeloid leukemia (CML); B-cell precursor acute lymphoblastic leukemia (BCP-ALL); chronic myeloid leukemia (CML); T-cell precursor acute lymphoblastic leukemia (TCP-ALL); Huntsman Cancer Institute (HCI); minor allele frequency (MAF); variant allele fraction (VAF);
diffuse large B-cell lymphoma (DLBCL); internal allele frequency (iAF).
a A unique variant identifier was created, including the overall unique patient identifier within this project (HBOC_001-372) and the genomic change according to the human genome version hg38.
b Physical positions of determined variants are according to the human genome assembly GRCh38 (hg38).
c Approved gene symbols, according to the human gene nomenclature committee (HGNC). All variants determined in this project were assessed according to standard variant interpretation guidelines as indicated above for each gene (see indicated references). Variants in the mismatch repair genes were classified according to the most recent version of the “InSiGHT Variant Interpretation Committee MMR …
d See Suppl. Table 1 and Suppl. References for further details.
e Internal allele frequency in currently analyzed cohort.
f Highest MAF observed in one of the recommended large subpopulations of gnomAD (v.3.1.2; non-cancer dataset): non-Finnish European (NFE), African/African American (AFR), Admixed American (AMR); East-Asian (EAS) or South-Asian (SAS).
g The following in silico prediction scores available from e.g. the gnomAD and or ensembl websites, were considered for ACMG/AMP the PP3/BP1 rules, to assess the impact of the variant on gene function and splicing: The REVEL metascore is an ensembl method for predicting the pathogenicity of missense variants based on a combination of scores from 13 individual tools: MutPred, FATHMM v2.3, VEST 3.0…
h Applicable HCI priors as per https://hci-priors.hci.utah.edu/PRIORS (available for variants in MSH2, MLH1 and BRCA1/2).
i ACMG/AMP criteria3 met by the respective variant and according to applicable gene-specific refinements. Classifications according to non-ACMG-based specifications like Wappenschmidt et al.5 (e.g. for BRIP1, RAD51C,RAD51D,CHEK2) are noted in the column aside.
j All variants were evaluated independently by two investigators. The final conclusion/classification regarding the ACMG criteria and/or specific refinements is given here as likely pathogenic (LP) or pathogenic (P). Expert panel reviews were considered when available in the databases of ClinGen, InSiGHT, BRCA Exchange or OMIM (individual links are provided above). Variant-related ClinVar submiss…
k The overall patient identifier for each individual included in this project (HBOC_001-372) and the identifier for carriers of a (likely) pathogenic variant (LPP_01-27) are provided for identification purposes.
